# Supplementary material for: FokI Polymorphism of the VDR Gene Is Associated with Vitamin D Insufficiency in Elite Male Power Athletes of Kazakhstan
Source: Nutrients. 2025 Oct 11;17(20):3195. doi: 10.3390/nu17203195 (PMC12567381; doi:10.3390/nu17203195)
Supplement: Supplementary file 1 [file nutrients-17-03195-s001.zip]

Archive with 2 entries (2 files):
- Supplementary material S1 Detailed data on vitamin D levels, age, BMI, and years of training for individual sports.pdf
- Supplementary material S2 HWE.pdf
